# Supplementary material for: Synthesis and Photophysics Characterization of Boronic Styril and Distyryl BODIPYs for Water-Based Dye-Sensitized Solar Cells
Source: Biomimetics (Basel). 2022 Aug 11;7(3):110. doi: 10.3390/biomimetics7030110 (PMC9397057; doi:10.3390/biomimetics7030110)
Supplement: Supplementary file 1 [file biomimetics-07-00110-s001.zip]

Archive with 1 entries (1 files):
- biomimetics-1811421-supplementary.pdf
